# Supplementary material for: Development of an Enzyme-Linked Immunosorbent Assay Based on a Monoclonal Antibody for the Rapid Detection of Citrinin in Wine
Source: Foods. 2024 Dec 25;14(1):27. doi: 10.3390/foods14010027 (PMC12068006; doi:10.3390/foods14010027)
Supplement: Supplementary file 1 [file foods-14-00027-s001.zip]

Archive with 8 entries (8 files):
- Table S1 Titres of polyclonal antiserum against citrinin.xlsx
- Table S2 Determination of sensitivity of polyclonal antiserum against citrinin.xlsx
- Table S3 The indirect ELISA titre of  monoclonal antibodies against citrinin.xlsx
- Table S4 Inhibitive titres and inhibition curves of monoclonal antibodies against citrinin.xlsx
- Table S5 Determination of affinity constants for monoclonal antibody against citrinin.xlsx
- Table S6 Selection of coating concentration of the citrinin-H-OVA and dilution ratio of the monoclonal antibody.pdf
- Table S7 Recovery of the indirect competitive ELISA for citrinin spiked in wine samples.xlsx
- Table S8 Comparison of the indirect competitive ELISA with HPLC of citrinin residues in wine samples.xlsx
