# Supplementary material for: Development of an Enzyme-Linked Immunosorbent Assay Based on a Monoclonal Antibody for the Rapid Detection of Citrinin in Wine
Source: Foods. 2024 Dec 25;14(1):27. doi: 10.3390/foods14010027 (PMC12068006; doi:10.3390/foods14010027)
Supplement: Supplementary file 1 [file foods-14-00027-s001.zip › Table S1 Titres of polyclonal antiserum against citrinin.xlsx]

## Sheet: Sheet1
			Table S1. Titres of polyclonal antiserum against citrinin.
Immunogen of the mice	Number of immunized mice	Anti-CIT pAbs serial dilution multiples									negative control	blank control
		200	400	800	1600	3200	6400	12800	25600	51200
CIT-COOH-BSA	1	3.123	2.946	2.584	1.874	1.237	0.796	0.483	0.257	0.158	0.082	0.061
	2	2.857	2.640	2.026	1.568	0.952	0.658	0.354	0.148	0.095	0.085	0.066
	3	2.914	2.755	2.128	1.652	1.006	0.717	0.415	0.184	0.106	0.084	0.065
CIT-H-BSA	1	2.738	2.361	1.844	1.289	0.717	0.346	0.275	0.127	0.091	0.082	0.063
	2	3.031	2.768	2.205	1.637	0.114	0.731	0.384	0.159	0.093	0.085	0.067
	3	3.247	2.854	2.268	1.716	1.129	0.849	0.427	0.213	0.138	0.084	0.060
