# Supplementary material for: Development of an Enzyme-Linked Immunosorbent Assay Based on a Monoclonal Antibody for the Rapid Detection of Citrinin in Wine
Source: Foods. 2024 Dec 25;14(1):27. doi: 10.3390/foods14010027 (PMC12068006; doi:10.3390/foods14010027)
Supplement: Supplementary file 1 [file foods-14-00027-s001.zip › Table S2 Determination of sensitivity of polyclonal antiserum against citrinin.xlsx]

## Sheet: Sheet1
Table S2. Determination of sensitivity of polyclonal antiserum against citrinin.
Mice No.			CIT standard concentration(ng/mL)
	160	80	40	20	10	5	2.5	0
1	0.085	0.144	0.241	0.318	0.439	0.526	0.651	1.007
2	0.242	0.360	0.446	0.568	0.615	0.773	0.896	1.015
3	0.102	0.237	0.335	0.464	0.521	0.691	0.755	1.011
1. IC50 value of 6.22 ng/mL for serum from immunised mice #1 (Fig. 1)
	160	2.20412	0.0844091	0.085
	80	1.90309	0.142999	0.144
	40	1.60206	0.239325	0.241
	20	1.30103	0.315789	0.318
	10	1	0.435948	0.439
	5	0.69897	0.522344	0.526
	2.5	0.39794	0.646475	0.651
	0			1.007
2. IC50 value of 27.71 ng/mL for serum from immunised mice #2 (Fig. 2)
	160	2.20412	0.238424	0.242
	80	1.90309	0.35468	0.36
	40	1.60206	0.439409	0.446
	20	1.30103	0.559606	0.568
	10	1	0.605911	0.615
	5	0.69897	0.761576	0.773
	2.5	0.39794	0.882759	0.896
	0			1.015
3. IC50 value of 13.49 ng/mL for serum from immunised mice #3 (Fig. 3)
	160	2.20412	0.10089	0.102
	80	1.90309	0.234421	0.237
	40	1.60206	0.331355	0.335
	20	1.30103	0.458952	0.464
	10	1	0.515331	0.521
	5	0.69897	0.683482	0.691
	2.5	0.39794	0.746785	0.755
	0			1.011
