# Supplementary material for: Development of an Enzyme-Linked Immunosorbent Assay Based on a Monoclonal Antibody for the Rapid Detection of Citrinin in Wine
Source: Foods. 2024 Dec 25;14(1):27. doi: 10.3390/foods14010027 (PMC12068006; doi:10.3390/foods14010027)
Supplement: Supplementary file 1 [file foods-14-00027-s001.zip › Table S3 The indirect ELISA titre of monoclonal antibodies against citrinin.xlsx]

## Sheet: Sheet1
Table S3. The indirect ELISA titre of monoclonal antibodies against citrinin.
hydridoma lines	OD450 nm value	titre of supernatant	titer of ascites
1E8	2.548	1:2.4 × 102	1:1.28 × 105
2D7	2.719	1:3.84 × 102	1:2.56 × 105
3G5	2.932	1:7.2 × 102	1:5.12 × 105
4A2	2.641	1:2.56 × 102	1:2.56 × 105
