# Supplementary material for: Development of an Enzyme-Linked Immunosorbent Assay Based on a Monoclonal Antibody for the Rapid Detection of Citrinin in Wine
Source: Foods. 2024 Dec 25;14(1):27. doi: 10.3390/foods14010027 (PMC12068006; doi:10.3390/foods14010027)
Supplement: Supplementary file 1 [file foods-14-00027-s001.zip › Table S4 Inhibitive titres and inhibition curves of monoclonal antibodies against citrinin.xlsx]

## Sheet: Sheet1
	Table S4. Inhibitive titres and inhibition curves of monoclonal antibodies against citrinin.
	hydridoma lines	CIT standard concentration (pg/mL)
		160	80	40	20	10	5	2.5	0
	1E8	0.379	0.454	0.589	0.648	0.784	0.886	0.941	1.018
	2D7	0.328	0.466	0.547	0.625	0.769	0.862	0.934	1.014
	3G5	0.248	0.371	0.503	0.606	0.735	0.856	0.921	1.012
	4A2	0.351	0.472	0.565	0.624	0.765	0.873	0.936	1.017
	1. IC50 value of 61.87 pg/mL for mAb 1E8 (Fig. 1)
	160	2.20412	0.372299	0.379
	80	1.90309	0.445972	0.454
	40	1.60206	0.578585	0.589
	20	1.30103	0.636542	0.648
	10	1	0.770138	0.784
	5	0.69897	0.870334	0.886
	2.5	0.39794	0.924361	0.941
	0			1.018
	2. IC50 value of 52.26 pg/mL for mAb 2D7 (Fig. 2)
	160	2.20412	0.323471	0.328
	80	1.90309	0.459566	0.466
	40	1.60206	0.539448	0.547
	20	1.30103	0.616371	0.625
	10	1	0.758383	0.769
	5	0.69897	0.850099	0.862
	2.5	0.39794	0.921105	0.934
	0			1.014
	3. IC50 value of 36.47 pg/mL for mAb 3G5 (Fig. 3)
	160	2.20412	0.245059	0.248
	80	1.90309	0.366601	0.371
	40	1.60206	0.497036	0.503
	20	1.30103	0.598814	0.606
	10	1	0.726285	0.735
	5	0.69897	0.84585	0.856
	2.5	0.39794	0.910079	0.921
	0			1.012
	4. IC50 value of 56.15 pg/mL for mAb 4A2 (Fig. 4)
	160	2.20412	0.345133	0.351
	80	1.90309	0.46411	0.472
	40	1.60206	0.555556	0.565
	20	1.30103	0.613569	0.624
	10	1	0.752212	0.765
	5	0.69897	0.858407	0.873
	2.5	0.39794	0.920354	0.936
	0			1.017
