# Supplementary material for: Development of an Enzyme-Linked Immunosorbent Assay Based on a Monoclonal Antibody for the Rapid Detection of Citrinin in Wine
Source: Foods. 2024 Dec 25;14(1):27. doi: 10.3390/foods14010027 (PMC12068006; doi:10.3390/foods14010027)
Supplement: Supplementary file 1 [file foods-14-00027-s001.zip › Table S5 Determination of affinity constants for monoclonal antibody against citrinin.xlsx]

## Sheet: Sheet1
	Table S5. Determination of affinity constants for monoclonal antibody against citrinin.
	coating concentration of CIT-H-OVA	Concentration of anti-CIT mAb (ng/mL)
		20000	10000	5000	2500	1250	625	312.5	156.25	78.125	39.063
	0.6 μg/mL	2.131	2.115	1.906	1.511	0.875	0.482	0.299	0.183	0.152	0.123
	0.3μg/mL	1.608	1.587	1.514	1.050	0.774	0.439	0.281	0.176	0.139	0.129
	39.063	1.59177	0.123	0.129
	78.125	1.89279	0.152	0.139
	156.25	2.19382	0.183	0.176
	312.5	2.49485	0.299	0.281
	625	2.79588	0.482	0.439
	1250	3.09691	0.875	0.774
	2500	3.39794	1.511	1.05
	5000	3.69897	1.906	1.514
	10000	4	2.115	1.587
	20000	4.30103	2.131	1.608
