# Supplementary material for: Development of an Enzyme-Linked Immunosorbent Assay Based on a Monoclonal Antibody for the Rapid Detection of Citrinin in Wine
Source: Foods. 2024 Dec 25;14(1):27. doi: 10.3390/foods14010027 (PMC12068006; doi:10.3390/foods14010027)
Supplement: Supplementary file 1 [file foods-14-00027-s001.zip › Table S7 Recovery of the indirect competitive ELISA for citrinin spiked in wine samples.xlsx]

## Sheet: Sheet1
Table S7. Recovery of the indirect competitive ELISA for citrinin spiked in wine samples.
Spiked CIT (pg/mL)	Intra-assay	Interassay
365.0	276.91	254.53
	293.7	324.11
	330.19	327.04
	336.04	318.48
	295.16	296.36
	323.63	310.23
730.0	645.12	653.28
	602.70	635.76
	685.21	596.39
	663.64	726.95
	627.39	675.84
	720.92	699.94
1095.0	1002.85	1033.77
	941.12	981.23
	1039.89	1015.94
	968.61	1019.75
	1073.61	1059.69
	1019.74	907.87
