# Supplementary material for: Development of an Enzyme-Linked Immunosorbent Assay Based on a Monoclonal Antibody for the Rapid Detection of Citrinin in Wine
Source: Foods. 2024 Dec 25;14(1):27. doi: 10.3390/foods14010027 (PMC12068006; doi:10.3390/foods14010027)
Supplement: Supplementary file 1 [file foods-14-00027-s001.zip › Table S8 Comparison of the indirect competitive ELISA with HPLC of citrinin residues in wine samples.xlsx]

## Sheet: Sheet1
Table S8. Comparison of the indirect competitive ELISA with HPLC of citrinin residues in wine samples.
CIT concentration (pg/mL)	ic-ELISA	HPLC
1100.0	1011.62	10446.86
	925.18	1057.34
	1058.69	969.35
	1033.55	1009.43
	1029.19	1038.51
	1024.42	1090.87
2200.0	2111.48	2099.36
	1944.36	2151.76
	2021.24	2150.52
	2198.12	2105.24
	2039.84	2044.48
	2006.32	2014.60
3300.0	3074.85	3203.44
	2995.17	3210.36
	3241.32	3294.61
	3069.92	3066.06
	3108.56	3273.89
	3180.25	3236.43
